# Supplementary material for: Delirium Diagnosis, Complication Recognition, and Treatment Knowledge among Nurses in an Italian Local Hospital: A Cross-Sectional Study
Source: Nurs Rep. 2024 Mar 27;14(2):767–76. doi: 10.3390/nursrep14020059 (PMC11036222; doi:10.3390/nursrep14020059)
Supplement: Supplementary file 1 [file nursrep-14-00059-s001.zip]

Archive with 1 entries (1 files):
- nursrep-2798118-supplementary.pdf
